# Supplementary material for: Antibodies from malaria-exposed Malians generally interact additively or synergistically with human vaccine-induced RH5 antibodies
Source: Cell Rep Med. 2021 Jun 21;2(7):100326. doi: 10.1016/j.xcrm.2021.100326 (PMC8324462; doi:10.1016/j.xcrm.2021.100326)
Supplement: Table S1. Original GIA data (%GIA), related to Figure 4A [file mmc2.xlsx]

## Sheet: Table S1
Table S1; Original GIA data (%GIA) for Figure 4A
Note 1: The enhancer mAbs (R5.010, R5.011 and R5.014) were tested at 300ug/ml
RH5-specific IgG sample	%GIA alone	%GIA with R5.010	%GIA with R5.011	%GIA with R5.014
Mali R01	0	15.5	2.7	6.2
Mali R02	2.6	6.3	14.9	5.9
Mali R03	18.1326	38.0965	45.4733	38.0707
VAC063 R01	73.8	84.1	84.2	80.3
VAC063 R02	65.3	82.7	81.3	72.5
VAC063 R03	68.1	82.9	82.3	77.1
VAC063 R04	65.4	81.4	83.9	76.6
VAC063 R05	62.8	76.9	77	72.9
