# Supplementary material for: Antibodies from malaria-exposed Malians generally interact additively or synergistically with human vaccine-induced RH5 antibodies
Source: Cell Rep Med. 2021 Jun 21;2(7):100326. doi: 10.1016/j.xcrm.2021.100326 (PMC8324462; doi:10.1016/j.xcrm.2021.100326)
Supplement: Table S2. Original GIA data (%GIA), related to Figure 4B [file mmc3.xlsx]

## Sheet: Table S2
Table S2; Original GIA data (%GIA) for Figure 4B
Note 1: The enhancer mAbs (R5.010, R5.011 and R5.014) were tested at 300ug/ml, and individual total IgGs were tested at the indicated concentration (10, 2.5, 1.25 or 1 mg/ml)
Note 2: In the initial screening in Fig 4B-C, the Malian samples were tested alone rather than mixed with a control mAb (non-malarial mAb) when determining their GIA activity. All other assays included the control mAb.
Note 3: The confirmatory GIAs (two biological replicates) were performed only for those total IgGs that showed >10% increase (Delta from Bliss > 10) in the enhancer mAb combinations in the initial screeening assay
Note 4: If the mixture of total IgG and enhancer mAb showed > 10 %GIA point higher inhibition than total IgG alone (Delta from Bliss >10), the condition is highlighed in green. If <10 %GIA point, in pink
		Initial screening				First confirmatory GIA				Second confirmatory GIA
Total IgG sample	Total IgG [mg/ml]	Total IgG with or wo contl mAb	with R5.010	with R5.011	with R5.014	Total IgG with contl mAb	with R5.010	with R5.011	with R5.014	Total IgG with contl mAb	with R5.010	with R5.011	with R5.014
Mali 01	10	13.5305	16.6638	18.6029	22.8534
Mali 02	10	30.9177	32.0349	41.1523	38.0318	11.5605		27.2375		27.1757		47.0635
Mali 03	10	28.3109	31.0847	36.1955	32.0221
Mali 04	10	21.6334	24.2145	26.6929	20.452
Mali 05	10	9.52401	10.7311	16.2657	14.866
Mali 06	1.25	31.0975	34.8087	44.1315	39.9709	49.5984		38.1813		50.1531		52.6582
Mali 07	10	51.1888	56.3565	66.0596	62.0223	41.7527		55.7659	47.0023	58.1416		68.0367	63.6528
Mali 08	10	1.44895	3.10425	11.5019	13.1841	0		0	0	10.0993		9.98794	9.50084
Mali 09	10	8.97183	8.28548	10.8021	10.5195
Mali 10	10	11.3538	12.0133	14.8663	19.8726
Mali 11	10	25.9959	30.0736	29.4007	28.0011
Mali 12	10	26.3592	32.8189	37.2465	30.8407	7.61618		35.0975		36.4307		39.5203
Mali 13	2.5	19.3395	23.6037	16.5928	25.2592
Mali 14	10	1.64298	8.30268	11.4381	10.2843
Mali 15	10	14.398	15.4264	15.5518	12.1405
Mali 16	10	30.5644	32.5084	35.8946	35.0669
Mali 17	2.5	33.148	34.7157	46.5552	36.7099	36.833		20.2381		34.3709		48.4134
Mali 18	10	43.7834	46.4423	51.8353	45.2007
Mali 19	2.5	22.1268	29.2205	27.498	28.9628
Mali 20	10	13.9344	16.091	20.7975	16.3758
Mali 21	10	11.7642	16.7556	18.4646	18.4917
Mali 22	10	18.2883	28.4339	28.0541	32.6114	0.444636	4.20252		22.3465	26.6886	36.6673		36.8482
VAC063 01	1	5.80832	7.18599	4.66026	5.77005
VAC063 02	1	24.0666	37.7264	43.1208	35.821	28.8302	39.4399	49.7766	42.7159	63.1569	73.6582	79.6369	76.6825
VAC063 03	1	22.5348	40.3316	45.8177	35.3443	24.2265	45.9795	42.778	32.8384	45.0004	70.3983	71.8146	63.7757
VAC063 04	1	8.37736	14.2516	24.6918	19.6478	16.6818		18.5556	21.6082	11.9948		31.0371	28.2367
VAC063 05	1	17.8476	33.4928	31.5404	24.972	30.942	35.2661	34.6625		38.222	62.8717	61.787
VAC063 06	1	19.8341	27.926	37.3002	26.541	22.1618		43.3221		50.7638		69.8409
VAC063 07	1	29.1266	42.6609	58.4148	51.8326	27.3159	34.1665	50.7425	40.3307	60.1816	74.0257	82.8875	79.6856
VAC063 08	1	18.8962	30.6191	37.7371	27.1877	17.9919	21.32	34.4384		35.2967	59.3844	66.2533
VAC063 09	1	24.7417	41.035	55.1793	44.7599	40.083	41.9308	49.9261	47.5238	57.5703	72.0103	82.9522	76.1728
VAC063 10	1	27.5041	49.3906	59.7159	50.8068	38.8	57.0713	56.1843	54.3538	68.1863	87.4202	86.9751	82.7129
VAC063 11	1	3.52522	22.6187	25.3278	10.4281	7.25632	13.4982	15.3889		22.6085	43.6802	48.6492
VAC063 12	1	24.8483	39.7239	40.3266	33.9532	27.0614	43.8896	39.9598		54.5616	72.5775	76.9752
VAC063 13	1	6.85099	20.4086	26.4065	19.9361	12.773	16.1979	22.5761	21.5213	17.1474	32.3812	46.6069	38.3319
VAC063 14	1	37.1978	51.5611	49.0955	42.116	33.5556	47.507	54.8968		63.1565	80.9997	79.7117
VAC063 15	1	21.0732	36.702	35.2018	30.4009	26.7579	31.5478	37.256		47.7551	65.4952	67.7075
VAC063 16	1	22.6792	43.7233	43.3711	38.3019	31.6444	34.2181	44.8696	39.3273	51.3395	71.6419	71.7959	68.3515
VAC063 17	1	8.3829	10.2577	15.5073	1.96966
VAC063 18	1	31.1195	50.1384	54.478	46.4025	35.5942	43.3407	53.508	47.3796	58.7043	77.5874	80.5117	77.5874
VAC063 19	1	23.4666	45.5945	38.5467	30.1732	19.4863	37.0574	36.9954		46.2279	75.1866	66.5138
VAC063 20	1	18.6337	26.4872	34.3147	31.8751	25.3886		34.6768	33.39	39.5918		66.9319	62.9125
VAC063 21	1	0	0.959451	7.57576	3.23869
VAC063 22	1	27.9418	46.4939	46.0304	40.7519	30.3066	43.5955	52.9729	46.819	57.5838	76.8779	79.7388	73.9085
VAC063 23	1	19.4494	34.8765	35.9024	25.233	24.6715	37.1879	27.9115		43.4268	66.6848	69.3658
VAC063 24	1	7.20628	4.30997	13.6454	5.07284
