# Supplementary material for: Antibodies from malaria-exposed Malians generally interact additively or synergistically with human vaccine-induced RH5 antibodies
Source: Cell Rep Med. 2021 Jun 21;2(7):100326. doi: 10.1016/j.xcrm.2021.100326 (PMC8324462; doi:10.1016/j.xcrm.2021.100326)
Supplement: Table S3. Original GIA data (%GIA), related to Figure 5A [file mmc4.xlsx]

## Sheet: Table S3
Table S3; Original GIA data (%GIA) for Figure 5A
Note 1: The neutralizing mAbs, R5.004, R5.008 and R5.0016, were tested at 50, 125 and 19 ug/ml, respectively, and Malian RH5-depleted IgGs were tested at the indicated concentration (10, 2.5 or 1.25mg/ml)
Note 2: "Mali alone" means the Malian RH5-depleted IgG was tested at the indicated concentration with 125 ug/mL of control non-malaria mAb
Note 3: "R5.004 (R5.008 or R5.016) alone" means the mAb was tested with 10 mg/mL of control US total IgG
Note 4: If the mixture of RH5-depleted IgG and neutralizing mAb showed > 10 %GIA higher inhibition than predicted %GIA by Bliss additivity (Delta from Bliss >10), the condition is highlighed in green. If <10 %GIA, in pink
With R5.004 mAb									With R5.008 mAb									With R5.016 mAb
		First GIA			Second GIA						First GIA			Second GIA						First GIA			Second GIA
Sample	Mali RH5-depleted IgG [mg/ml]	Mali alone	R5.004 alone	Mali with R5.004	Mali alone	R5.004 alone	Mali with R5.004		Sample	Mali RH5-depleted IgG [mg/ml]	Mali alone	R5.008 alone	Mali with R5.008	Mali alone	R5.008 alone	Mali with R5.008		Sample	Mali RH5-depleted IgG [mg/ml]	Mali alone	R5.016 alone	Mali with R5.016	Mali alone	R5.016 alone	Mali with R5.016
Mali FT01	10	36.053	45.2792	77.6246	27.0657	58.3277	76.2207		Mali FT01	10	36.053	34.4507	80.0126	27.0657	53.3982	78.8415		Mali FT01	10	36.053	52.0961	76.0375	27.0657	60.0281	74.9415
Mali FT02	10	53.7539	65.4029	88.8432	52.2936	77.1708	87.5229		Mali FT02	10	45.219	34.4507	83.9932	40.6386	53.3982	85.8921		Mali FT02	10	53.7539	65.3341	89.1015	52.2936	74.5601	82.2926
Mali FT03	10	43.2406	65.4029	75.854	29.9023	77.1708	66.7298		Mali FT03	10	43.2406	60.5334	78.2367	29.9023	72.786	69.9473		Mali FT03	10	43.2406	65.3341	79.9058	29.9023	74.5601	69.2967
Mali FT04	1.25	11.6652	56.469	69.7428	22.1071	77.1708	92.9743		Mali FT04	1.25	11.6652	58.9538	66.8134	22.1071	72.786	83.0171		Mali FT04	1.25	11.6652	60.8108	71.8745	22.1071	74.5601	86.8464
Mali FT05	10	12.3386	45.2792	75.2653	0.941516	58.3277	71.0621		Mali FT05	10	12.3386	34.4507	68.8705	0.941516	53.3982	71.1816		Mali FT05	10	12.3386	52.0961	75.796	0.941516	60.0281	74.7982
Mali FT06	10	34.4627	78.0936	74.6282	41.512	46.3881	69.6849		Mali FT06	10	29.6316	34.4507	68.1309	21.7461	53.3982	70.246		Mali FT06	10	36.1858	65.3341	75.3086	6.62326	74.5601	68.6018
Mali FT07	10	0	65.4029	79.6431	0	77.1708	87.7538		Mali FT07	10	0	60.5334	71.7859	0	72.786	77.1919		Mali FT07	10	0	65.3341	79.7704	0	74.5601	85.4566
Mali FT08	10	25.8603	45.2792	75.1493	21.1221	58.3277	77.7339		Mali FT08	10	25.8603	34.4507	76.7801	21.1221	53.3982	75.6591		Mali FT08	10	30.5936	65.3341	82.284	0	74.5601	80.2967
Mali FT09	10	19.7995	56.469	57.6199	21.7666	65.4029	68.0031		Mali FT09	10	19.7995	58.9538	61.8701	21.7666	60.5334	68.1018		Mali FT09	10	19.7995	60.8108	57.5937	21.7666	65.3341	71.0942
Mali FT10	2.5	15.1725	45.2792	79.4739	18.9947	58.3277	77.0848		Mali FT10	2.5	23.1661	72.9092	74.2735	35.459	38.0651	67.2936		Mali FT10	2.5	15.1725	52.0961	79.9835	18.9947	60.0281	75.8294
Mali FT11	10	8.8959	65.4029	69.2948	0	77.1708	67.6887		Mali FT11	10	8.8959	60.5334	67.3951	0	72.786	63.0575		Mali FT11	10	8.8959	65.3341	69.2296	0	74.5601	75.7282
Mali FT12	10	37.0157	45.2792	93.1364	34.7913	58.3277	94.5253		Mali FT12	10	37.0157	34.4507	89.939	34.7913	53.3982	93.1802		Mali FT12	10	37.0157	52.0961	93.3089	34.7913	60.0281	95.1081
Mali FT13	2.5	7.53582	45.2792	61.9583	0	58.3277	71.2428		Mali FT13	2.5	4.26728	60.5334	76.6127	30.0224	38.0651	62.679		Mali FT13	2.5	4.26728	65.3341	81.0937	30.0224	45.7903	69.4981
Mali FT14	10	0	65.4029	66.6826	6.64102	77.1708	81.3258		Mali FT14	10	0	60.5334	64.3126	6.64102	72.786	75.9056		Mali FT14	10	0	65.3341	70.1619	6.64102	74.5601	84.6878
Mali FT15	2.5	0.014561	45.2792	77.1732	10.4207	58.3277	79.4654		Mali FT15	2.5	26.3608	60.5334	78.6671	0.87008	72.786	81.5386		Mali FT15	2.5	0.014561	52.0961	77.945	10.4207	60.0281	80.2766
Mali FT16	10	0	65.4029	70.4143	0	77.1708	86.6706		Mali FT16	10	0	60.5334	66.1922	0	72.786	79.9566		Mali FT16	10	0	65.3341	73.2896	6.22129	74.9284	79.8808
Mali FT17	10	36.9834	56.469	69.8344	46.355	65.4029	79.6862		Mali FT17	10	36.9834	58.9538	73.6661	46.355	60.5334	80.1464		Mali FT17	10	31.2041	62.0845	71.358	46.355	65.3341	79.3043
Mali FT18	10	0	65.4029	77.3897	0	77.1708	85.0192		Mali FT18	10	0	60.5334	68.7935	0	72.786	76.6448		Mali FT18	10	0	65.3341	77.2292	0	74.5601	83.3424
Mali FT19	10	32.1578	56.469	67.4673	29.1139	65.4029	75.6818		Mali FT19	10	32.1578	58.9538	66.735	29.1139	60.5334	73.1542		Mali FT19	10	32.1578	60.8108	65.0349	29.1139	65.3341	75.0188
Mali FT20	10	20.3998	45.2792	83.033	24.5853	58.3277	84.0986		Mali FT20	10	6.28047	60.5334	79.2412	0	72.786	79.247		Mali FT20	10	20.3998	52.0961	82.257	24.5853	60.0281	84.9098
Mali FT21	2.5	14.902	45.2792	67.8548	21.9801	58.3277	80.9318		Mali FT21	2.5	40.5908	60.5334	91.5702	42.1545	72.786	91.9767		Mali FT21	2.5	14.902	52.0961	67.7496	21.9801	60.0281	78.7167
Mali FT22	10	35.3771	65.4029	76.873	9.49985	77.1708	73.211		Mali FT22	10	35.3771	60.5334	77.3946	9.49985	72.786	67.6556		Mali FT22	10	35.3771	65.3341	78.5976	9.49985	74.5601	70.6569
Mali FT23	2.5	11.0517	45.2792	83.3584	3.91661	58.3277	81.429		Mali FT23	2.5	11.0517	34.4507	76.0348	3.91661	53.3982	79.9109		Mali FT23	2.5	11.0517	52.0961	80.5723	3.91661	60.0281	82.7497
