# Supplementary material for: Antibodies from malaria-exposed Malians generally interact additively or synergistically with human vaccine-induced RH5 antibodies
Source: Cell Rep Med. 2021 Jun 21;2(7):100326. doi: 10.1016/j.xcrm.2021.100326 (PMC8324462; doi:10.1016/j.xcrm.2021.100326)
Supplement: Table S4. Original GIA data (%GIA), related to Figure 5B [file mmc5.xlsx]

## Sheet: Table S4
Table S4; Original GIA data (%GIA) for Figure 5B
Note 1: VAC063 pooled total IgGs (P09, P10 and P11) were tested at 0.625 mg/mL, and Malian RH5-depleted IgGs were tested at the indicated concentration (10, 2.5 or 1.25mg/ml)
Note 2: "Mali alone" means the Malian RH5-depleted IgG was tested at the indicated concentration with 0.625 mg/mL of control US total IgG
Note 3: "VAC063 P09 (P10 or P11) alone" means the VAC063 pooled total IgG was tested with normal US total IgG at the same concentration as Mali RH5-depleted IgGs
Note 4: If the mixture of Malian RH5-depleted IgG and VAC063 total IgG showed > 10 %GIA higher inhibition than predicted %GIA by Bliss additivity (Delta from Bliss >10), the condition is highlighed in green. If <10 %GIA, in pink
With VAC063 P09 total IgG									With VAC063 P10 total IgG									With VAC063 P11 total IgG
		First GIA			Second GIA						First GIA			Second GIA						First GIA			Second GIA
Samples	Mali RH5-depleted IgG [mg/ml]	Mali alone	VAC063 P09 alone	Mali with VAC063 P09	Mali alone	VAC063 P09 alone	Mali with VAC063 P09		Samples	Mali RH5-depleted IgG [mg/ml]	Mali alone	VAC063 P10 alone	Mali with VAC063 P10	Mali alone	VAC063 P10 alone	Mali with VAC063 P10		Samples	Mali RH5-depleted IgG [mg/ml]	Mali alone	VAC063 P11 alone	Mali with VAC063 P11	Mali alone	VAC063 P11 alone	Mali with VAC063 P11
Mali FT01	10	45.5269	25.7543	54.2583	32.5758	11.8914	38.0555		Mali FT01	10	45.5269	21.354	51.3773	32.5758	7.84188	36.3192		Mali FT01	10	45.5269	30.485	57.2656	32.5758	9.89876	37.3546
Mali FT02	10	65.5168	25.7543	65.8327	55.2594	11.8914	57.4895		Mali FT02	10	65.5168	21.354	65.6432	55.2594	7.84188	54.1762		Mali FT02	10	65.5168	30.485	70.8239	55.2594	9.89876	56.2789
Mali FT03	10	43.4612	25.7543	48.9451	48.835	11.8914	46.1514		Mali FT03	10	43.4612	21.354	49.4472	48.835	7.84188	50.8758		Mali FT03	10	43.4612	30.485	56.6621	48.835	9.89876	57.7696
Mali FT05	10	22.279	25.7543	40.052	23.622	11.8914	21.1795		Mali FT05	10	22.279	21.354	33.1939	23.622	7.84188	19.2994		Mali FT05	10	22.279	30.485	49.9626	23.622	9.89876	31.705
Mali FT09	10	27.34	25.7543	34.4492	30.564	11.8914	24.9719		Mali FT09	10	27.34	21.354	32.1632	30.564	7.84188	25.7432		Mali FT09	10	27.34	30.485	42.9459	30.564	9.89876	28.1376
Mali FT12	10	56.1336	25.7543	79.245	43.5321	11.8914	51.615		Mali FT12	10	56.1336	21.354	77.5008	43.5321	7.84188	51.4061		Mali FT12	10	56.1336	30.485	78.1218	43.5321	9.89876	60.1478
Mali FT15	2.5	35.4814	25.7543	63.6972	21.2021	11.8914	33.213		Mali FT15	2.5	35.4814	21.354	59.3252	21.2021	7.84188	32.2253		Mali FT15	2.5	35.4814	30.485	66.4645	21.2021	9.89876	41.6556
Mali FT18	10	28.0516	25.7543	31.7918	12.3931	11.8914	15.0852		Mali FT18	10	28.0516	21.354	32.1708	12.3931	7.84188	10.2904		Mali FT18	10	28.0516	30.485	45.0468	12.3931	9.89876	13.3808
Mali FT19	10	31.3174	25.7543	37.1977	31.1907	11.8914	26.2896		Mali FT19	10	31.3174	21.354	32.6124	31.1907	7.84188	29.4392		Mali FT19	10	31.3174	30.485	43.0384	31.1907	9.89876	29.4874
Mali FT22	10	47.3858	25.7543	41.902	42.7286	11.8914	29.5517		Mali FT22	10	47.3858	21.354	39.8273	42.7286	7.84188	31.8496		Mali FT22	10	47.3858	30.485	50.6497	42.7286	9.89876	35.2563
Mali FT23	2.5	27.4613	22.1695	47.6969	22.2957	15.4501	36.6594		Mali FT23	2.5	27.4613	22.5035	48.91	22.2957	13.2601	35.0902		Mali FT23	2.5	27.4613	34.2651	56.9093	22.2957	23.5544	43.4533
