# Supplementary material for: Antibodies from malaria-exposed Malians generally interact additively or synergistically with human vaccine-induced RH5 antibodies
Source: Cell Rep Med. 2021 Jun 21;2(7):100326. doi: 10.1016/j.xcrm.2021.100326 (PMC8324462; doi:10.1016/j.xcrm.2021.100326)
Supplement: Table S5. Original GIA data (%GIA), related to Figure 5D [file mmc6.xlsx]

## Sheet: Table S5
Table S5; Original GIA data (%GIA) for Figure 5D
Note 1: VAC063 pooled total IgGs (P12, P13 and P14) were tested at 1.25 mg/mL, and Malian total IgGs were tested at the indicated concentration (10, 2.5 or 1.25mg/ml)
Note 2: "Mali alone" means the Malian total IgG was tested at the indicated concentration with 1.25 mg/mL of control US total IgG
Note 3: "VAC063 P12 (P13 or P14) alone" means the VAC063 pooled total IgG was tested with normal US total IgG at the same concentration as Mali total IgGs
Note 4: If the mixture of Malian total IgG and VAC063 total IgG showed > 10 %GIA higher inhibition than predicted %GIA by Bliss additivity (Delta from Bliss >10), the condition is highlighed in green. If <10 %GIA, in pink
With VAC063 P12 total IgG									With VAC063 P13 total IgG									With VAC063 P14 total IgG
		First GIA			Second GIA						First GIA			Second GIA						First GIA			Second GIA
Samples	Mali total IgG [mg/ml]	Mali alone	VAC063 P12 alone	Mali with VAC063 P12	Mali alone	VAC063 P12 alone	Mali with VAC063 P12		Samples	Mali total IgG [mg/ml]	Mali alone	VAC063 P13 alone	Mali with VAC063 P13	Mali alone	VAC063 P10 alone	Mali with VAC063 P13		Samples	Mali total IgG [mg/ml]	Mali alone	VAC063 P14 alone	Mali with VAC063 P14	Mali alone	VAC063 P14 alone	Mali with VAC063 P14
Mali To01	10	9.15498	24.7432	27.3862	2.6928	35.3654	37.026		Mali To01	10	9.15498	28.3422	31.8063	2.6928	35.1634	37.7216		Mali To01	10	9.15498	35.7989	38.2507	2.6928	47.4942	47.4605
Mali To02	10	7.74912	24.7432	25.1481	-2.6928	35.3654	31.8648		Mali To02	10	7.74912	28.3422	28.3535	-2.6928	35.1634	33.0316		Mali To02	10	7.74912	35.7989	37.3735	-2.6928	47.4942	42.5013
Mali To03	10	16.0606	24.7432	28.3197	9.92969	35.3654	27.5226		Mali To03	10	16.0606	28.3422	33.7407	9.92969	35.1634	32.2911		Mali To03	10	16.0606	35.7989	39.6903	9.92969	47.4942	40.8408
Mali To04	10	17.1178	24.7432	40.2302	5.44169	35.3654	45.2278		Mali To04	10	17.1178	28.3422	41.5798	5.44169	35.1634	43.7243		Mali To04	10	17.1178	35.7989	49.8575	5.44169	47.4942	54.6077
Mali To05	10	35.2028	24.7432	53.4341	17.2227	35.3654	49.7719		Mali To05	10	35.2028	28.3422	54.3338	17.2227	35.1634	49.525		Mali To05	10	35.2028	35.7989	68.7636	17.2227	47.4942	63.348
Mali To06	10	19.5246	24.7432	34.1681	5.04899	35.3654	35.1634		Mali To06	10	19.5246	28.3422	31.3001	5.04899	35.1634	32.4819		Mali To06	10	19.5246	35.7989	38.3744	5.04899	47.4942	44.678
Mali To07	2.5	29.1745	24.7432	50.1162	10.7712	35.3654	53.7437		Mali To07	2.5	29.1745	28.3422	51.6683	10.7712	35.1634	51.2978		Mali To07	2.5	29.1745	35.7989	57.258	10.7712	47.4942	64.6047
Mali To08	2.5	35.8439	24.7432	49.7113	23.7752	35.3654	48.6274		Mali To08	2.5	35.8439	28.3422	46.4722	23.7752	35.1634	48.8743		Mali To08	2.5	35.8439	35.7989	54.7949	23.7752	47.4942	58.3327
Mali To09	2.5	34.0556	24.7432	61.8692	27.4777	35.3654	72.3689		Mali To09	2.5	34.0556	28.3422	59.4287	27.4777	35.1634	70.0127		Mali To09	2.5	34.0556	35.7989	66.8404	27.4777	47.4942	76.5988
Mali To10	1.25	78.6834	24.7432	88.4457	57.5361	35.3654	75.432		Mali To10	1.25	78.6834	28.3422	89.5366	57.5361	35.1634	75.6115		Mali To10	1.25	78.6834	35.7989	93.6642	57.5361	47.4942	84.5202
